# Supplementary material for: Synergistic effects of virtual reality and traditional treatment methods in the management of chronic obstructive pulmonary disease: a systematic review and meta-analysis of randomized controlled trials
Source: PeerJ. 2025 Oct 30;13:e20047. doi: 10.7717/peerj.20047 (PMC12579849; doi:10.7717/peerj.20047)
Supplement: Supplemental Information 4 [file peerj-13-20047-s004.xlsm]

## Sheet: Intro
							V9 update:
							*Add a new button in Summary tab to synchronize results between Results and Summary tabs
							V8 update:
							*Added judgement-level comment in the summary table
							*Removed "Double click on this column…" label in the comments after enter
							*Corrected spelling mistakes

## Sheet: Results
Basic information													Domain 1. Randomization process										Domain 2. Deviations from intended interventions																		Domain 3. Mising outcome data
Time	Unique ID	Assessor	Study ID	Reference	Experimental	Comparator	Outcome	Results	Aim	Effect of adhering to intervention?	Weight	Sources	1.1	1.2	Note for 1.1&1.2	1.3	Note for 1.3	1.0 Algorithm result	1.0 Assessor's Judgement	1.0 General note	1.0 Optional Question	1.0 Note for optional question	2.1	2.2	Note for 2.1&2.2	2.3	Note for 2.3	2.4	Note for 2.4	2.5	Note for 2.5	2.6	Note for 2.6	2.7	Note for 2.7	2.0 Algorithm result	2.0 Assessor's Judgement	2.0 General Notes	2.0 Optional Question	2.0 Note for optional question	3.1	Note for 3.1	3.2	Note for 3.2	3.3	Note for 3.3&3.4	3.4	Note for 3.4 (not use)	3.0 Algorithm result
2025/06/26 17.35	A1	Dandan Liu	０００－７４４Ｘ（２０２４）１０－１６７９－０２	０００－７４４Ｘ（２０２４）１０－１６７９－０２	VR＋PR	VR＋PR	6MWT	m	assignment to intervention (the 'intention-to-treat' effect)	NA	1	Journal article(s)	Y	PY	A total of 68 patients with chronic obstructive pulmonary disease (COPD) from our hospital between June 2020 and June 2023 were selected as the study subjects and randomly divided into an observation group and a control group, each with 34 cases. In the observation group, there were 21 males and 13 females; age (56.12 ± 8.32) years; disease duration (16.12 ± 7.42) years;	N	There were no significant differences in baseline data between the two groups prior to intervention.	Low	Low				Y	Y	There were no significant differences in baseline data between the two groups prior to intervention.	N		NA		NA		Y		NA		Low	Low				PY		NA		NA		NA		Low
2025/06/26 17.38	A2	DanDan Liu	1002－0217( 2021) 03－0291－04	1002－0217( 2021) 03－0291－04	VR＋PR	PR	6MWT	m	assignment to intervention (the 'intention-to-treat' effect)	NA	1	Journal article(s)	Y	PY	Participants were randomly assigned to an observation group (n = 25) and a control group (n = 25). During the intervention, 3 participants withdrew from the observation group and 4 withdrew from the control group. Ultimately, 22 participants were included in the observation group and 21 in the control group.	N		Low					PY	Y	The nurse and rehabilitation physician introduce the device, demonstrate it on site, and then explain each movement in detail. Patients are then invited to try it out, and the nurse in charge and rehabilitation physician promptly correct any incorrect movements.	NI	Not mentioned in the article	NA		NA		Y		NA		Some concerns	Some concerns				Y		NA		NA		NA		Low
2025/06/26 17.36	A3	DanDan Liu	DOI:10.27351/d.cnki.gszhu.2020.003909.	DOI:10.27351/d.cnki.gszhu.2020.003909.	VR＋PR	PR	6MWT	6MWT	assignment to intervention (the 'intention-to-treat' effect)	NA	1	Journal article(s)	Y	Y	Using SAS software programming to generate random sequences, simple randomization grouping was performed. The randomly generated number A was predefined as the intervention group, and B as the control group. The grouping information was stored in light-proof, sealed envelope, which is securely stored by a designated individual who does not participate in the enrollment, intervention, testing, or …	N		Low	Low				Y	Y	All patients were informed of the experimental protocol in advance and signed informed consent forms.	PN		NA		NA		PY	Although two participants dropped out of the control group, the overall number of participants was large, and the baseline data were comparable.	NA		Low	Low				Y		NA		NA		NA		Low
2025/06/26 17.38	A4	DanDan Liu	1672 － 9676． 2020． 13． 026	1672 － 9676． 2020． 13． 026	VR＋PR	PR	HADS	HADS total score	assignment to intervention (the 'intention-to-treat' effect)	NA	1	Journal article(s)	Y	Y	A random number table method was used to divide 44 patients into an experimental group and a control group.	N	Comparison of anxiety and depression scores between the two groups of patients before and after intervention There was no statistically significant difference in the total scores and subscale scores of the HADS scale between the two groups before intervention.	Low	Low				Y	Y	Informed consent and voluntary participation.	PN		NA		NA		PY	Although two people dropped out, the difference in the number of people in the two groups had little impact.	NA		Low	Low				Y		NA		NA		NA		Low
2025/06/26 18.00	A5	DanDan Liu	DOI:10.27351/d.cnki.gszhu.2021.001923.	DOI:10.27351/d.cnki.gszhu.2021.001923.	VR＋PR	PR	6MWT	m	assignment to intervention (the 'intention-to-treat' effect)	NA	1	Journal article(s)	Y	Y	Random sequences were generated using SAS software programming, duplicate numbers were removed, and the sequences were placed in sealed envelopes. define odd numbers as the experimental group and even numbers as the control group. After obtaining informed consent from the patients, the researchers opened the sealed envelopes and recorded the assigned groups.	N	There were no statistically significant differences in demographic characteristics between the study groups (P > 0.05), making them comparable. The baseline data for the observational indicators between the experimental group and the control group are shown in Table 2, with no statistically significant differences (P > 0.05).	Low	Low				Y	Y	Research subjects sign informed consent forms, and researchers will inform patients of the data and results they have measured. When publishing the relevant results, researchers will not disclose patients' detailed information and results.	N		NA		NA		Y		NA		Low	Low				Y		NA		NA		NA		Low
2025/06/26 18.10	A6	DanDan Liu	．1674—7593．2017．02．004	．1674—7593．2017．02．004	VR＋PR	PR	6MWT	m	assignment to intervention (the 'intention-to-treat' effect)	NA	1	Journal article(s)	Y	Y	Patients were randomly assigned using a random number table to either the experimental group, which received virtual reality technology combined with comprehensive pulmonary rehabilitation treatment, or the control group, which received comprehensive pulmonary rehabilitation treatment.	N	Before enrollment, there were no statistically significant differences between the two groups in terms of FEV1, FEV1/FVC, 6MWD, RDW, and CAT scores (P > 0.05).	Low	Low				Y	Y		PN		NA		NA		Y		NA		Low	Low				PN	The difference of 8 people between the experimental group and the control group may interfere with the results.	N		NI		NI		High
2025/06/26 18.37	A7	DanDan Liu	018，26（6）：85-88.	018，26（6）：85-88.	VR＋PR	PR	6MWT	m	assignment to intervention (the 'intention-to-treat' effect)	NA	1	Journal article(s)	Y	Y	A random number table was used to divide all patients into a control group and a study group, with 30 cases in each group.	N	The control group included 23 males and 7 females; ages ranged from 65 to 80 years, with an average age of (74.6 ± 5.3) years; COPD severity grading: moderate in 20 cases, severe in 10 cases. In the study group, there were 24 males and 6 females; ages ranged from 65 to 80 years, with an average age of (73.6 ± 6.3) years; COPD severity classification: moderate 18 cases, severe 12 cases. There were…	Low	Low				Y	Y	All patients were informed about this study and signed informed consent forms.	PN		NA		NA		Y		NA		Low	Low
2025/06/26 18.40	A8	DanDan Liu	Journal of Human Kinetics ‐volume 69/2019	Journal of Human Kinetics ‐volume 69/2019	VR＋PR	PR	6MWT	6MWT	assignment to intervention (the 'intention-to-treat' effect)	NA	1	Journal article(s)	Y	Y	The randomization process is performed based on a computer program.	N	Baseline measurements did not show significant differences and were comparable.	Low	Low				Y	Y		PN		NA		NA		Y		NA		Low	Low				Y		NA		NA		NA		Low
2025/06/26 18.50	A9	DanDan Liu	jcm10020352	jcm10020352	VR＋PR	PR	6MWT	m	assignment to intervention (the 'intention-to-treat' effect)	NA	1	Journal article(s)	Y	Y	Randomization was performed using Research Randomizer (ratio 1:1), a web-based service that provides instant random assignment. Group assignment was performed using sealed envelopes.	N	Baseline measurements showed no significant differences and were comparable.	Low	Low				PY	Y		PN		NA		NA		Y		NA		Low	Low				Y		NA		NA		NA		Low
2025/06/26 19.00	A10	DanDan Liu	1187704	1187704	VR＋PR	PR	6MWT	m	assignment to intervention (the 'intention-to-treat' effect)	NA	1		Y	PY	Sixty patients with COPD and MCI were randomly divided into a control group and a study group, with 50 patients in each group.	N	There were no statistically significant differences between the two groups in terms of general data (P > 0.05), but they were comparable.	Low	Some concerns	Because the article does not specify the randomization method.			Y	Y		PN		NA		NA		Y		NA		Low	Low				Y		NA		NA		NA		Low
2025/06/27 04.34	A11	DanDan Liu	j.rmed.2024.107696	j.rmed.2024.107696	VR＋PR	PR	HADS	HADS total score	assignment to intervention (the 'intention-to-treat' effect)	NA	1	Journal article(s)	Y	Y	Sealed envelope method was used to determine random grouping into 1:1 parallel groups (Figure 1). The study was conducted by physical therapists, and the evaluators were unaware of the group assignments.	N	The baseline characteristics and number of rides were similar between the two groups.	Low	Low				Y	N		PN	The study was conducted by physical therapists, and the evaluators were unaware of the group assignments.	NA		NA		Y		NA		Low	Low				Y		NA		NA		NA		Low
2025/06/26 19.25	A12	DanDan Liu	S223592	S223592	VR＋PR	PR	6MWT	m	assignment to intervention (the 'intention-to-treat' effect)	NA	1		Y	Y	Randomization (ratio 1:1:1) was performed using Research Randomizer, a web-based service that provides instant random assignment. Group assignments were made using sealed envelopes. The study was arranged by a physical therapist from the Physical Therapy Institute, who was not affiliated with the hospital, and who generated the random assignment sequence to include the appropriate study groups. A…	N	Baseline measurements did not show significant differences and were comparable.	Low	Low				Y	Y		PN		NA		NA		Y		NA		Low	Low				Y	其 All other patients completed the study with a participation rate of over 95%.	NA		NA		NA		Low
2025/06/26 19.33	A13	DanDan Liu	j.rmed. 2014. 07. 0040954-6111/ª 2014	j.rmed. 2014. 07. 0040954-6111/ª 2014	VR＋PR	PR	6MWT	m	assignment to intervention (the 'intention-to-treat' effect)	NA	1	Journal article(s)	Y	Y	Patients were randomly assigned All patients signed informed consent forms.	N	Baseline measurements were comparable with no significant differences.	Low	Low				Y	Y		PN		NA		NA		Y		NA		Low	Low				Y		NA		NA		NA		Low
2025/06/26 19.42	A14	DanDan Liu	j.pulmoe.2019.03.007	j.pulmoe.2019.03.007	VR＋PR	PR	6MWT	m	assignment to intervention (the 'intention-to-treat' effect)	NA	1	Journal article(s)	Y	Y	In this RCT, 22 subjects were randomly divided into two groups.	N	All patients signed informed consent forms.	Low	Low				Y	Y		PN		NA		NA		Y		NA		Low	Low				Y		NA		NA		NA		Low
2025/06/26 10.50	A15	DanDan Liu	Annual Review of Cybertherapy and Telemedicine 2023	Annual Review of Cybertherapy and Telemedicine 2023	VR＋PR	PR	SpO2	Mean	assignment to intervention (the 'intention-to-treat' effect)	NA	1	Journal article(s)	Y	Y	Participants were randomly divided into an experimental group and a control group.	N		Low	Low				Y	Y		PN		NA		NA		Y		NA		Low	Low				Y		NA		NA		NA		Low
[truncated: 35 more columns]

## Sheet: Summary
Unique ID	Reviewer	Study ID	Reference	Experimental	Comparator	Outcome	Result	Aim	Effect of adhering to intervention?	Weight	Randomization process	Comment for randomization process	Deviations from intended interventions	Comment for deviations from intended interventions	Missing outcome data	Comment for missing outcome data	Measurement of the outcome	Comment for measurement of the outcome	Selection of the reported result	Comment for selection of the reported result	Overall Bias	Comment for overall bias					Randomization process	Deviations from intended interventions	Mising outcome data	Measurement of the outcome	Selection of the reported result	Overall Bias
A1	Dandan Liu	０００－７４４Ｘ（２０２４）１０－１６７９－０２	０００－７４４Ｘ（２０２４）１０－１６７９－０２	VR＋PR	VR＋PR	6MWT	m	assignment to intervention (the 'intention-to-treat' effect)	NA	1	Low		Low		Low		Low		Some concerns		Low					Assignment to intervention (the 'intention-to-treat' effect)
A2	DanDan Liu	1002－0217( 2021) 03－0291－04	1002－0217( 2021) 03－0291－04	VR＋PR	PR	6MWT	m	assignment to intervention (the 'intention-to-treat' effect)	NA	1	Low		Some concerns		Low		Low		Some concerns		Low					Total number of study = 15
A3	DanDan Liu	DOI:10.27351/d.cnki.gszhu.2020.003909.	DOI:10.27351/d.cnki.gszhu.2020.003909.	VR＋PR	PR	6MWT	6MWT	assignment to intervention (the 'intention-to-treat' effect)	NA	1	Low		Low		Low		Low		Some concerns		Low					Low risk	86.7	93.3	86.7	93.3	0	6.7
A4	DanDan Liu	1672 － 9676． 2020． 13． 026	1672 － 9676． 2020． 13． 026	VR＋PR	PR	HADS	HADS total score	assignment to intervention (the 'intention-to-treat' effect)	NA	1	Low		Low		Low		Low		Some concerns		Low					Some concerns	6.7	6.7	0	0	100	53.3
A5	DanDan Liu	DOI:10.27351/d.cnki.gszhu.2021.001923.	DOI:10.27351/d.cnki.gszhu.2021.001923.	VR＋PR	PR	6MWT	m	assignment to intervention (the 'intention-to-treat' effect)	NA	1	Low		Low		Low		Low		Some concerns		Low					High risk	0	0	6.7	6.7	0	13.3
A6	DanDan Liu	．1674—7593．2017．02．004	．1674—7593．2017．02．004	VR＋PR	PR	6MWT	m	assignment to intervention (the 'intention-to-treat' effect)	NA	1	Low		Low		High	The difference of 8 people between the experimental group and the control group may interfere with the results.	Low		Some concerns	The difference of 8 people between the experimental group and the control group may interfere with the results.	High					Adhering to intervention (the 'per-protocol' effect)
A7	DanDan Liu	018，26（6）：85-88.	018，26（6）：85-88.	VR＋PR	PR	6MWT	m	assignment to intervention (the 'intention-to-treat' effect)	NA	1	Low		Low		Low		Low		Some concerns		Low					Total number of study = 0
A8	DanDan Liu	Journal of Human Kinetics ‐volume 69/2019	Journal of Human Kinetics ‐volume 69/2019	VR＋PR	PR	6MWT	6MWT	assignment to intervention (the 'intention-to-treat' effect)	NA	1	Low		Low		Low		Low		Some concerns		Low					Low risk
A9	DanDan Liu	jcm10020352	jcm10020352	VR＋PR	PR	6MWT	m	assignment to intervention (the 'intention-to-treat' effect)	NA	1	Low		Low		Low		Low		Some concerns		Low					Some concerns
A10	DanDan Liu	1187704	1187704	VR＋PR	PR	6MWT	m	assignment to intervention (the 'intention-to-treat' effect)	NA	1	Some concerns	Because the article does not specify the randomization method.	Low		Low		Low		Some concerns		Low					High risk
A11	DanDan Liu	j.rmed.2024.107696	j.rmed.2024.107696	VR＋PR	PR	HADS	HADS total score	assignment to intervention (the 'intention-to-treat' effect)	NA	1	Low		Low		Low		High	Among 95 patients with exacerbated COPD, 61 patients were randomly assigned to groups. A total of 11 patients were excluded: 8 due to early discharge, 1 due to COVID-19 infection, 1 due to the need for ICU care, and 1 due to dizziness. Data from 50 patients were analyzed.	Some concerns	Among 95 patients with exacerbated COPD, 61 patients were randomly assigned to groups. A total of 11 patients were excluded: 8 due to early discharge, 1 due to COVID-19 infection, 1 due to the need for ICU care, and 1 due to dizziness. Data from 50 patients were analyzed.	High
A12	DanDan Liu	S223592	S223592	VR＋PR	PR	6MWT	m	assignment to intervention (the 'intention-to-treat' effect)	NA	1	Low		Low		Low		Low		Some concerns		Low
A13	DanDan Liu	j.rmed. 2014. 07. 0040954-6111/ª 2014	j.rmed. 2014. 07. 0040954-6111/ª 2014	VR＋PR	PR	6MWT	m	assignment to intervention (the 'intention-to-treat' effect)	NA	1	Low		Low		Low		Low		Some concerns		Low
A14	DanDan Liu	j.pulmoe.2019.03.007	j.pulmoe.2019.03.007	VR＋PR	PR	6MWT	m	assignment to intervention (the 'intention-to-treat' effect)	NA	1	Low		Low		Low		Low		Some concerns		Low
A15	DanDan Liu	Annual Review of Cybertherapy and Telemedicine 2023	Annual Review of Cybertherapy and Telemedicine 2023	VR＋PR	PR	SpO2	Mean	assignment to intervention (the 'intention-to-treat' effect)	NA	1	Low		Low		Low		Low		Some concerns		Low

## Sheet: Figure (ITT)
Intention-to-treat	Unique ID	Study ID	Experimental	Comparator	Outcome	Weight	D1	D2	D3	D4	D5	Overall
	A1	０００－７４４Ｘ（２０２４）１０－１６７９－０２	VR＋PR	VR＋PR	6MWT	1									Low risk
	A2	1002－0217( 2021) 03－0291－04	VR＋PR	PR	6MWT	1									Some concerns
	A3	DOI:10.27351/d.cnki.gszhu.2020.003909.	VR＋PR	PR	6MWT	1									High risk
	A4	1672 － 9676． 2020． 13． 026	VR＋PR	PR	HADS	1
	A5	DOI:10.27351/d.cnki.gszhu.2021.001923.	VR＋PR	PR	6MWT	1								D1	Randomisation process
	A6	．1674—7593．2017．02．004	VR＋PR	PR	6MWT	1								D2	Deviations from the intended interventions
	A7	018，26（6）：85-88.	VR＋PR	PR	6MWT	1								D3	Missing outcome data
	A8	Journal of Human Kinetics ‐volume 69/2019	VR＋PR	PR	6MWT	1								D4	Measurement of the outcome
	A9	jcm10020352	VR＋PR	PR	6MWT	1								D5	Selection of the reported result
	A10	1187704	VR＋PR	PR	6MWT	1
	A11	j.rmed.2024.107696	VR＋PR	PR	HADS	1
	A12	S223592	VR＋PR	PR	6MWT	1
	A13	j.rmed. 2014. 07. 0040954-6111/ª 2014	VR＋PR	PR	6MWT	1
	A14	j.pulmoe.2019.03.007	VR＋PR	PR	6MWT	1
	A15	Annual Review of Cybertherapy and Telemedicine 2023	VR＋PR	PR	SpO2	1

## Sheet: Figure (PP)
Per-protocol	Unique ID	Study ID	Experimental	Comparator	Outcome	Weight	D1	D2	D3	D4	D5	Overall

## Sheet: Print (ITT)
Unique ID	A1	Study ID	０００－７４４Ｘ（２０２４）１０－１６７９－０２	Assessor	Dandan Liu
Ref or Label	０００－７４４Ｘ（２０２４）１０－１６７９－０２	Aim	assignment to intervention (the 'intention-to-treat' effect)
Experimental	VR＋PR	Comparator	VR＋PR	Source	Journal article(s)
Outcome	6MWT	Results	m	Weight	1
Domain	Signalling question			Response	Comments
Bias arising from the randomization process	1.1 Was the allocation sequence random?			Y	A total of 68 patients with chronic obstructive pulmonary disease (COPD) from our hospital between June 2020 and June 2023 were selected as the study subjects and randomly divided into an observation group and a control group, each with 34 cases. In the observation group, there were 21 males and 13 females; age (56.12 ± 8.32) years; disease duration (16.12 ± 7.42) years;
	1.2 Was the allocation sequence concealed until participants were enrolled and assigned to interventions?			PY
	1.3 Did baseline differences between intervention groups suggest a problem with the randomization process?			N	There were no significant differences in baseline data between the two groups prior to intervention.
	Risk of bias judgement			Low
Bias due to deviations from intended interventions	2.1.Were participants aware of their assigned intervention during the trial?			Y	There were no significant differences in baseline data between the two groups prior to intervention.
	2.2.Were carers and people delivering the interventions aware of participants' assigned intervention during the trial?			Y
	2.3. If Y/PY/NI to 2.1 or 2.2: Were there deviations from the intended intervention that arose because of the experimental context?			N
	2.4 If Y/PY to 2.3: Were these deviations likely to have affected the outcome?			NA
	2.5. If Y/PY/NI to 2.4: Were these deviations from intended intervention balanced between groups?			NA
	2.6 Was an appropriate analysis used to estimate the effect of assignment to intervention?			Y
	2.7 If N/PN/NI to 2.6: Was there potential for a substantial impact (on the result) of the failure to analyse participants in the group to which they were randomized?			NA
	Risk of bias judgement			Low
Bias due to missing outcome data	3.1 Were data for this outcome available for all, or nearly all, participants randomized?			PY
	3.2 If N/PN/NI to 3.1: Is there evidence that result was not biased by missing outcome data?			NA
	3.3 If N/PN to 3.2: Could missingness in the outcome depend on its true value?			NA
	3.4 If Y/PY/NI to 3.3: Is it likely that missingness in the outcome depended on its true value?			NA
	Risk of bias judgement			Low
Bias in measurement of the outcome	4.1 Was the method of measuring the outcome inappropriate?			N
	4.2 Could measurement or ascertainment of the outcome have differed between intervention groups?			N
	4.3 Were outcome assessors aware of the intervention received by study participants?			Y
	4.4 If Y/PY/NI to 4.3: Could assessment of the outcome have been influenced by knowledge of intervention received?			PN
	4.5 If Y/PY/NI to 4.4: Is it likely that assessment of the outcome was influenced by knowledge of intervention received?			NA
	Risk of bias judgement			Low
Bias in selection of the reported result	5.1 Were the data that produced this result analysed in accordance with a pre-specified analysis plan that was finalized before unblinded outcome data were available for analysis?			N
	5.2 ... multiple eligible outcome measurements (e.g. scales, definitions, time points) within the outcome domain?			N
	5.3 ... multiple eligible analyses of the data?			N
	Risk of bias judgement			Some concerns
Overall bias	Risk of bias judgement			Low
Unique ID	A2	Study ID	1002－0217( 2021) 03－0291－04	Assessor	DanDan Liu
Ref or Label	1002－0217( 2021) 03－0291－04	Aim	assignment to intervention (the 'intention-to-treat' effect)
Experimental	VR＋PR	Comparator	PR	Source	Journal article(s)
Outcome	6MWT	Results	m	Weight	1
Domain	Signalling question			Response	Comments
Bias arising from the randomization process	1.1 Was the allocation sequence random?			Y	Participants were randomly assigned to an observation group (n = 25) and a control group (n = 25). During the intervention, 3 participants withdrew from the observation group and 4 withdrew from the control group. Ultimately, 22 participants were included in the observation group and 21 in the control group.
	1.2 Was the allocation sequence concealed until participants were enrolled and assigned to interventions?			PY
	1.3 Did baseline differences between intervention groups suggest a problem with the randomization process?			N
	Risk of bias judgement
Bias due to deviations from intended interventions	2.1.Were participants aware of their assigned intervention during the trial?			PY	The nurse and rehabilitation physician introduce the device, demonstrate it on site, and then explain each movement in detail. Patients are then invited to try it out, and the nurse in charge and rehabilitation physician promptly correct any incorrect movements.
	2.2.Were carers and people delivering the interventions aware of participants' assigned intervention during the trial?			Y
	2.3. If Y/PY/NI to 2.1 or 2.2: Were there deviations from the intended intervention that arose because of the experimental context?			NI	Not mentioned in the article
	2.4 If Y/PY to 2.3: Were these deviations likely to have affected the outcome?			NA
	2.5. If Y/PY/NI to 2.4: Were these deviations from intended intervention balanced between groups?			NA
	2.6 Was an appropriate analysis used to estimate the effect of assignment to intervention?			Y
	2.7 If N/PN/NI to 2.6: Was there potential for a substantial impact (on the result) of the failure to analyse participants in the group to which they were randomized?			NA
	Risk of bias judgement			Some concerns
Bias due to missing outcome data	3.1 Were data for this outcome available for all, or nearly all, participants randomized?			Y
	3.2 If N/PN/NI to 3.1: Is there evidence that result was not biased by missing outcome data?			NA
	3.3 If N/PN to 3.2: Could missingness in the outcome depend on its true value?			NA
	3.4 If Y/PY/NI to 3.3: Is it likely that missingness in the outcome depended on its true value?			NA
	Risk of bias judgement			Low
Bias in measurement of the outcome	4.1 Was the method of measuring the outcome inappropriate?			N
	4.2 Could measurement or ascertainment of the outcome have differed between intervention groups?			N
	4.3 Were outcome assessors aware of the intervention received by study participants?			Y
	4.4 If Y/PY/NI to 4.3: Could assessment of the outcome have been influenced by knowledge of intervention received?			N
	4.5 If Y/PY/NI to 4.4: Is it likely that assessment of the outcome was influenced by knowledge of intervention received?			NA
	Risk of bias judgement			Low
Bias in selection of the reported result	5.1 Were the data that produced this result analysed in accordance with a pre-specified analysis plan that was finalized before unblinded outcome data were available for analysis?			N
	5.2 ... multiple eligible outcome measurements (e.g. scales, definitions, time points) within the outcome domain?			N
	5.3 ... multiple eligible analyses of the data?			N
	Risk of bias judgement			Some concerns
Overall bias	Risk of bias judgement			Some concerns
Unique ID	A3	Study ID	DOI:10.27351/d.cnki.gszhu.2020.003909.	Assessor	DanDan Liu
Ref or Label	DOI:10.27351/d.cnki.gszhu.2020.003909.	Aim	assignment to intervention (the 'intention-to-treat' effect)
Experimental	VR＋PR	Comparator	PR	Source	Journal article(s)
Outcome	6MWT	Results	6MWT	Weight	1
Domain	Signalling question			Response	Comments
Bias arising from the randomization process	1.1 Was the allocation sequence random?			Y	Using SAS software programming to generate random sequences, simple randomization grouping was performed. The randomly generated number A was predefined as the intervention group, and B as the control group. The grouping information was stored in light-proof, sealed envelope, which is securely stored by a designated individual who does not participate in the enrollment, intervention, testing, or …
	1.2 Was the allocation sequence concealed until participants were enrolled and assigned to interventions?			Y
	1.3 Did baseline differences between intervention groups suggest a problem with the randomization process?			N
	Risk of bias judgement			Low
Bias due to deviations from intended interventions	2.1.Were participants aware of their assigned intervention during the trial?			Y	All patients were informed of the experimental protocol in advance and signed informed consent forms.
	2.2.Were carers and people delivering the interventions aware of participants' assigned intervention during the trial?			Y
	2.3. If Y/PY/NI to 2.1 or 2.2: Were there deviations from the intended intervention that arose because of the experimental context?			PN
	2.4 If Y/PY to 2.3: Were these deviations likely to have affected the outcome?			NA
	2.5. If Y/PY/NI to 2.4: Were these deviations from intended intervention balanced between groups?			NA
	2.6 Was an appropriate analysis used to estimate the effect of assignment to intervention?			PY	Although two participants dropped out of the control group, the overall number of participants was large, and the baseline data were comparable.
	2.7 If N/PN/NI to 2.6: Was there potential for a substantial impact (on the result) of the failure to analyse participants in the group to which they were randomized?			NA
	Risk of bias judgement			Low
Bias due to missing outcome data	3.1 Were data for this outcome available for all, or nearly all, participants randomized?			Y
	3.2 If N/PN/NI to 3.1: Is there evidence that result was not biased by missing outcome data?			NA
	3.3 If N/PN to 3.2: Could missingness in the outcome depend on its true value?			NA
	3.4 If Y/PY/NI to 3.3: Is it likely that missingness in the outcome depended on its true value?			NA
	Risk of bias judgement			Low
Bias in measurement of the outcome	4.1 Was the method of measuring the outcome inappropriate?			N
	4.2 Could measurement or ascertainment of the outcome have differed between intervention groups?			N
	4.3 Were outcome assessors aware of the intervention received by study participants?			Y
	4.4 If Y/PY/NI to 4.3: Could assessment of the outcome have been influenced by knowledge of intervention received?			N
	4.5 If Y/PY/NI to 4.4: Is it likely that assessment of the outcome was influenced by knowledge of intervention received?			NA
	Risk of bias judgement			Low
Bias in selection of the reported result	5.1 Were the data that produced this result analysed in accordance with a pre-specified analysis plan that was finalized before unblinded outcome data were available for analysis?			N
	5.2 ... multiple eligible outcome measurements (e.g. scales, definitions, time points) within the outcome domain?			N
	5.3 ... multiple eligible analyses of the data?			N
	Risk of bias judgement			Some concerns
Overall bias	Risk of bias judgement			Some concerns
Unique ID	A4	Study ID	1672 － 9676． 2020． 13． 026	Assessor	DanDan Liu
Ref or Label	1672 － 9676． 2020． 13． 026	Aim	assignment to intervention (the 'intention-to-treat' effect)
Experimental	VR＋PR	Comparator	PR	Source	Journal article(s)
Outcome	HADS	Results	HADS total score	Weight	1
Domain	Signalling question			Response	Comments
Bias arising from the randomization process	1.1 Was the allocation sequence random?			Y	A random number table method was used to divide 44 patients into an experimental group and a control group.
	1.2 Was the allocation sequence concealed until participants were enrolled and assigned to interventions?			Y
	1.3 Did baseline differences between intervention groups suggest a problem with the randomization process?			N	Comparison of anxiety and depression scores between the two groups of patients before and after intervention There was no statistically significant difference in the total scores and subscale scores of the HADS scale between the two groups before intervention.
	Risk of bias judgement			Low
Bias due to deviations from intended interventions	2.1.Were participants aware of their assigned intervention during the trial?			Y	Informed consent and voluntary participation.
	2.2.Were carers and people delivering the interventions aware of participants' assigned intervention during the trial?			Y
	2.3. If Y/PY/NI to 2.1 or 2.2: Were there deviations from the intended intervention that arose because of the experimental context?			PN
	2.4 If Y/PY to 2.3: Were these deviations likely to have affected the outcome?			NA
	2.5. If Y/PY/NI to 2.4: Were these deviations from intended intervention balanced between groups?			NA
	2.6 Was an appropriate analysis used to estimate the effect of assignment to intervention?			PY	Although two people dropped out, the difference in the number of people in the two groups had little impact.
	2.7 If N/PN/NI to 2.6: Was there potential for a substantial impact (on the result) of the failure to analyse participants in the group to which they were randomized?			NA
	Risk of bias judgement			Low
Bias due to missing outcome data	3.1 Were data for this outcome available for all, or nearly all, participants randomized?			Y
	3.2 If N/PN/NI to 3.1: Is there evidence that result was not biased by missing outcome data?			NA
	3.3 If N/PN to 3.2: Could missingness in the outcome depend on its true value?			NA
	3.4 If Y/PY/NI to 3.3: Is it likely that missingness in the outcome depended on its true value?			NA
	Risk of bias judgement			Low
Bias in measurement of the outcome	4.1 Was the method of measuring the outcome inappropriate?			N
	4.2 Could measurement or ascertainment of the outcome have differed between intervention groups?			N
	4.3 Were outcome assessors aware of the intervention received by study participants?			Y
	4.4 If Y/PY/NI to 4.3: Could assessment of the outcome have been influenced by knowledge of intervention received?			PN
	4.5 If Y/PY/NI to 4.4: Is it likely that assessment of the outcome was influenced by knowledge of intervention received?			NA
	Risk of bias judgement			Low
Bias in selection of the reported result	5.1 Were the data that produced this result analysed in accordance with a pre-specified analysis plan that was finalized before unblinded outcome data were available for analysis?			N
	5.2 ... multiple eligible outcome measurements (e.g. scales, definitions, time points) within the outcome domain?			N
	5.3 ... multiple eligible analyses of the data?			N
	Risk of bias judgement			Some concerns
Overall bias	Risk of bias judgement			Some concerns
Unique ID	A5	Study ID	DOI:10.27351/d.cnki.gszhu.2021.001923.	Assessor	DanDan Liu
Ref or Label	DOI:10.27351/d.cnki.gszhu.2021.001923.	Aim	assignment to intervention (the 'intention-to-treat' effect)
Experimental	VR＋PR	Comparator	PR	Source	Journal article(s)
Outcome	6MWT	Results	m	Weight	1
Domain	Signalling question			Response	Comments
Bias arising from the randomization process	1.1 Was the allocation sequence random?			Y	Random sequences were generated using SAS software programming, duplicate numbers were removed, and the sequences were placed in sealed envelopes. define odd numbers as the experimental group and even numbers as the control group. After obtaining informed consent from the patients, the researchers opened the sealed envelopes and recorded the assigned groups.
	1.2 Was the allocation sequence concealed until participants were enrolled and assigned to interventions?			Y
	1.3 Did baseline differences between intervention groups suggest a problem with the randomization process?			N	There were no statistically significant differences in demographic characteristics between the study groups (P > 0.05), making them comparable. The baseline data for the observational indicators between the experimental group and the control group are shown in Table 2, with no statistically significant differences (P > 0.05).
	Risk of bias judgement			Low
Bias due to deviations from intended interventions	2.1.Were participants aware of their assigned intervention during the trial?			Y	Research subjects sign informed consent forms, and researchers will inform patients of the data and results they have measured. When publishing the relevant results, researchers will not disclose patients' detailed information and results.
	2.2.Were carers and people delivering the interventions aware of participants' assigned intervention during the trial?			Y
	2.3. If Y/PY/NI to 2.1 or 2.2: Were there deviations from the intended intervention that arose because of the experimental context?			N
	2.4 If Y/PY to 2.3: Were these deviations likely to have affected the outcome?			NA
	2.5. If Y/PY/NI to 2.4: Were these deviations from intended intervention balanced between groups?			NA
	2.6 Was an appropriate analysis used to estimate the effect of assignment to intervention?			Y
	2.7 If N/PN/NI to 2.6: Was there potential for a substantial impact (on the result) of the failure to analyse participants in the group to which they were randomized?			NA
	Risk of bias judgement			Low
Bias due to missing outcome data	3.1 Were data for this outcome available for all, or nearly all, participants randomized?			Y
	3.2 If N/PN/NI to 3.1: Is there evidence that result was not biased by missing outcome data?			NA
	3.3 If N/PN to 3.2: Could missingness in the outcome depend on its true value?			NA
	3.4 If Y/PY/NI to 3.3: Is it likely that missingness in the outcome depended on its true value?			NA
	Risk of bias judgement			Low
Bias in measurement of the outcome	4.1 Was the method of measuring the outcome inappropriate?			N
	4.2 Could measurement or ascertainment of the outcome have differed between intervention groups?			N
	4.3 Were outcome assessors aware of the intervention received by study participants?			Y
	4.4 If Y/PY/NI to 4.3: Could assessment of the outcome have been influenced by knowledge of intervention received?			PN
	4.5 If Y/PY/NI to 4.4: Is it likely that assessment of the outcome was influenced by knowledge of intervention received?			NA
	Risk of bias judgement			Low
Bias in selection of the reported result	5.1 Were the data that produced this result analysed in accordance with a pre-specified analysis plan that was finalized before unblinded outcome data were available for analysis?			N
	5.2 ... multiple eligible outcome measurements (e.g. scales, definitions, time points) within the outcome domain?			N
	5.3 ... multiple eligible analyses of the data?			N
	Risk of bias judgement			Some concerns
Overall bias	Risk of bias judgement			Some concerns
Unique ID	A6	Study ID	．1674—7593．2017．02．004	Assessor	DanDan Liu
Ref or Label	．1674—7593．2017．02．004	Aim	assignment to intervention (the 'intention-to-treat' effect)
Experimental	VR＋PR	Comparator	PR	Source	Journal article(s)
Outcome	6MWT	Results	m	Weight	1
Domain	Signalling question			Response	Comments
Bias arising from the randomization process	1.1 Was the allocation sequence random?			Y	Patients were randomly assigned using a random number table to either the experimental group, which received virtual reality technology combined with comprehensive pulmonary rehabilitation treatment, or the control group, which received comprehensive pulmonary rehabilitation treatment.
	1.2 Was the allocation sequence concealed until participants were enrolled and assigned to interventions?			Y
	1.3 Did baseline differences between intervention groups suggest a problem with the randomization process?			N	Before enrollment, there were no statistically significant differences between the two groups in terms of FEV1, FEV1/FVC, 6MWD, RDW, and CAT scores (P > 0.05).
	Risk of bias judgement			Low
Bias due to deviations from intended interventions	2.1.Were participants aware of their assigned intervention during the trial?			Y
	2.2.Were carers and people delivering the interventions aware of participants' assigned intervention during the trial?			Y
	2.3. If Y/PY/NI to 2.1 or 2.2: Were there deviations from the intended intervention that arose because of the experimental context?			PN
	2.4 If Y/PY to 2.3: Were these deviations likely to have affected the outcome?			NA
	2.5. If Y/PY/NI to 2.4: Were these deviations from intended intervention balanced between groups?			NA
	2.6 Was an appropriate analysis used to estimate the effect of assignment to intervention?			Y
	2.7 If N/PN/NI to 2.6: Was there potential for a substantial impact (on the result) of the failure to analyse participants in the group to which they were randomized?			NA
	Risk of bias judgement			Low
Bias due to missing outcome data	3.1 Were data for this outcome available for all, or nearly all, participants randomized?			PN	The difference of 8 people between the experimental group and the control group may interfere with the results.
	3.2 If N/PN/NI to 3.1: Is there evidence that result was not biased by missing outcome data?			N
	3.3 If N/PN to 3.2: Could missingness in the outcome depend on its true value?			NI
	3.4 If Y/PY/NI to 3.3: Is it likely that missingness in the outcome depended on its true value?			NI
	Risk of bias judgement			High	The difference of 8 people between the experimental group and the control group may interfere with the results.
Bias in measurement of the outcome	4.1 Was the method of measuring the outcome inappropriate?			N
	4.2 Could measurement or ascertainment of the outcome have differed between intervention groups?			N
	4.3 Were outcome assessors aware of the intervention received by study participants?			Y
	4.4 If Y/PY/NI to 4.3: Could assessment of the outcome have been influenced by knowledge of intervention received?			PN
	4.5 If Y/PY/NI to 4.4: Is it likely that assessment of the outcome was influenced by knowledge of intervention received?			NA
	Risk of bias judgement			Low
Bias in selection of the reported result	5.1 Were the data that produced this result analysed in accordance with a pre-specified analysis plan that was finalized before unblinded outcome data were available for analysis?			N
	5.2 ... multiple eligible outcome measurements (e.g. scales, definitions, time points) within the outcome domain?			N
	5.3 ... multiple eligible analyses of the data?			N
	Risk of bias judgement			Some concerns
Overall bias	Risk of bias judgement			High
Unique ID	A7	Study ID	018，26（6）：85-88.	Assessor	DanDan Liu
Ref or Label	018，26（6）：85-88.	Aim	assignment to intervention (the 'intention-to-treat' effect)
Experimental	VR＋PR	Comparator	PR	Source	Journal article(s)
Outcome	6MWT	Results	m	Weight	1
Domain	Signalling question			Response	Comments
Bias arising from the randomization process	1.1 Was the allocation sequence random?			Y	A random number table was used to divide all patients into a control group and a study group, with 30 cases in each group.
	1.2 Was the allocation sequence concealed until participants were enrolled and assigned to interventions?			Y
	1.3 Did baseline differences between intervention groups suggest a problem with the randomization process?			N	The control group included 23 males and 7 females; ages ranged from 65 to 80 years, with an average age of (74.6 ± 5.3) years; COPD severity grading: moderate in 20 cases, severe in 10 cases. In the study group, there were 24 males and 6 females; ages ranged from 65 to 80 years, with an average age of (73.6 ± 6.3) years; COPD severity classification: moderate 18 cases, severe 12 cases. There were…
	Risk of bias judgement			Low
Bias due to deviations from intended interventions	2.1.Were participants aware of their assigned intervention during the trial?			Y	All patients were informed about this study and signed informed consent forms.
	2.2.Were carers and people delivering the interventions aware of participants' assigned intervention during the trial?			Y
	2.3. If Y/PY/NI to 2.1 or 2.2: Were there deviations from the intended intervention that arose because of the experimental context?			PN
	2.4 If Y/PY to 2.3: Were these deviations likely to have affected the outcome?			NA
	2.5. If Y/PY/NI to 2.4: Were these deviations from intended intervention balanced between groups?			NA
	2.6 Was an appropriate analysis used to estimate the effect of assignment to intervention?			Y
	2.7 If N/PN/NI to 2.6: Was there potential for a substantial impact (on the result) of the failure to analyse participants in the group to which they were randomized?			NA
	Risk of bias judgement			Low
Bias due to missing outcome data	3.1 Were data for this outcome available for all, or nearly all, participants randomized?
	3.2 If N/PN/NI to 3.1: Is there evidence that result was not biased by missing outcome data?
	3.3 If N/PN to 3.2: Could missingness in the outcome depend on its true value?
	3.4 If Y/PY/NI to 3.3: Is it likely that missingness in the outcome depended on its true value?
	Risk of bias judgement
Bias in measurement of the outcome	4.1 Was the method of measuring the outcome inappropriate?			N
	4.2 Could measurement or ascertainment of the outcome have differed between intervention groups?			N
	4.3 Were outcome assessors aware of the intervention received by study participants?			Y
	4.4 If Y/PY/NI to 4.3: Could assessment of the outcome have been influenced by knowledge of intervention received?			PN
	4.5 If Y/PY/NI to 4.4: Is it likely that assessment of the outcome was influenced by knowledge of intervention received?			NA
	Risk of bias judgement			Low
Bias in selection of the reported result	5.1 Were the data that produced this result analysed in accordance with a pre-specified analysis plan that was finalized before unblinded outcome data were available for analysis?			N
	5.2 ... multiple eligible outcome measurements (e.g. scales, definitions, time points) within the outcome domain?			N
	5.3 ... multiple eligible analyses of the data?			N
	Risk of bias judgement			Some concerns
Overall bias	Risk of bias judgement			Some concerns
Unique ID	A8	Study ID	Journal of Human Kinetics ‐volume 69/2019	Assessor	DanDan Liu
Ref or Label	Journal of Human Kinetics ‐volume 69/2019	Aim	assignment to intervention (the 'intention-to-treat' effect)
Experimental	VR＋PR	Comparator	PR	Source	Journal article(s)
Outcome	6MWT	Results	6MWT	Weight	1
Domain	Signalling question			Response	Comments
Bias arising from the randomization process	1.1 Was the allocation sequence random?			Y	The randomization process is performed based on a computer program.
	1.2 Was the allocation sequence concealed until participants were enrolled and assigned to interventions?			Y
	1.3 Did baseline differences between intervention groups suggest a problem with the randomization process?			N	Baseline measurements did not show significant differences and were comparable.
	Risk of bias judgement			Low
Bias due to deviations from intended interventions	2.1.Were participants aware of their assigned intervention during the trial?			Y
	2.2.Were carers and people delivering the interventions aware of participants' assigned intervention during the trial?			Y
	2.3. If Y/PY/NI to 2.1 or 2.2: Were there deviations from the intended intervention that arose because of the experimental context?			PN
	2.4 If Y/PY to 2.3: Were these deviations likely to have affected the outcome?			NA
	2.5. If Y/PY/NI to 2.4: Were these deviations from intended intervention balanced between groups?			NA
	2.6 Was an appropriate analysis used to estimate the effect of assignment to intervention?			Y
	2.7 If N/PN/NI to 2.6: Was there potential for a substantial impact (on the result) of the failure to analyse participants in the group to which they were randomized?			NA
	Risk of bias judgement			Low
Bias due to missing outcome data	3.1 Were data for this outcome available for all, or nearly all, participants randomized?			Y
	3.2 If N/PN/NI to 3.1: Is there evidence that result was not biased by missing outcome data?			NA
	3.3 If N/PN to 3.2: Could missingness in the outcome depend on its true value?			NA
	3.4 If Y/PY/NI to 3.3: Is it likely that missingness in the outcome depended on its true value?			NA
	Risk of bias judgement			Low
Bias in measurement of the outcome	4.1 Was the method of measuring the outcome inappropriate?			N
	4.2 Could measurement or ascertainment of the outcome have differed between intervention groups?			N
	4.3 Were outcome assessors aware of the intervention received by study participants?			Y
	4.4 If Y/PY/NI to 4.3: Could assessment of the outcome have been influenced by knowledge of intervention received?			PN
	4.5 If Y/PY/NI to 4.4: Is it likely that assessment of the outcome was influenced by knowledge of intervention received?			NA
	Risk of bias judgement			Low
Bias in selection of the reported result	5.1 Were the data that produced this result analysed in accordance with a pre-specified analysis plan that was finalized before unblinded outcome data were available for analysis?			N
	5.2 ... multiple eligible outcome measurements (e.g. scales, definitions, time points) within the outcome domain?			N
	5.3 ... multiple eligible analyses of the data?			N
	Risk of bias judgement			Some concerns
Overall bias	Risk of bias judgement			Some concerns
Unique ID	A9	Study ID	jcm10020352	Assessor	DanDan Liu
Ref or Label	jcm10020352	Aim	assignment to intervention (the 'intention-to-treat' effect)
Experimental	VR＋PR	Comparator	PR	Source	Journal article(s)
Outcome	6MWT	Results	m	Weight	1
Domain	Signalling question			Response	Comments
Bias arising from the randomization process	1.1 Was the allocation sequence random?			Y	Randomization was performed using Research Randomizer (ratio 1:1), a web-based service that provides instant random assignment. Group assignment was performed using sealed envelopes.
	1.2 Was the allocation sequence concealed until participants were enrolled and assigned to interventions?			Y
	1.3 Did baseline differences between intervention groups suggest a problem with the randomization process?			N	Baseline measurements showed no significant differences and were comparable.
	Risk of bias judgement			Low
Bias due to deviations from intended interventions	2.1.Were participants aware of their assigned intervention during the trial?			PY
	2.2.Were carers and people delivering the interventions aware of participants' assigned intervention during the trial?			Y
	2.3. If Y/PY/NI to 2.1 or 2.2: Were there deviations from the intended intervention that arose because of the experimental context?			PN
	2.4 If Y/PY to 2.3: Were these deviations likely to have affected the outcome?			NA
	2.5. If Y/PY/NI to 2.4: Were these deviations from intended intervention balanced between groups?			NA
	2.6 Was an appropriate analysis used to estimate the effect of assignment to intervention?			Y
	2.7 If N/PN/NI to 2.6: Was there potential for a substantial impact (on the result) of the failure to analyse participants in the group to which they were randomized?			NA
	Risk of bias judgement			Low
Bias due to missing outcome data	3.1 Were data for this outcome available for all, or nearly all, participants randomized?			Y
	3.2 If N/PN/NI to 3.1: Is there evidence that result was not biased by missing outcome data?			NA
	3.3 If N/PN to 3.2: Could missingness in the outcome depend on its true value?			NA
	3.4 If Y/PY/NI to 3.3: Is it likely that missingness in the outcome depended on its true value?			NA
	Risk of bias judgement			Low
Bias in measurement of the outcome	4.1 Was the method of measuring the outcome inappropriate?			N
	4.2 Could measurement or ascertainment of the outcome have differed between intervention groups?			N
	4.3 Were outcome assessors aware of the intervention received by study participants?			Y
	4.4 If Y/PY/NI to 4.3: Could assessment of the outcome have been influenced by knowledge of intervention received?			PN
	4.5 If Y/PY/NI to 4.4: Is it likely that assessment of the outcome was influenced by knowledge of intervention received?			NA
	Risk of bias judgement			Low
Bias in selection of the reported result	5.1 Were the data that produced this result analysed in accordance with a pre-specified analysis plan that was finalized before unblinded outcome data were available for analysis?			N
	5.2 ... multiple eligible outcome measurements (e.g. scales, definitions, time points) within the outcome domain?			N
	5.3 ... multiple eligible analyses of the data?			N
	Risk of bias judgement			Some concerns
Overall bias	Risk of bias judgement			Some concerns
Unique ID	A10	Study ID	1187704	Assessor	DanDan Liu
Ref or Label	1187704	Aim	assignment to intervention (the 'intention-to-treat' effect)
Experimental	VR＋PR	Comparator	PR	Source
Outcome	6MWT	Results	m	Weight	1
Domain	Signalling question			Response	Comments
Bias arising from the randomization process	1.1 Was the allocation sequence random?			Y	Sixty patients with COPD and MCI were randomly divided into a control group and a study group, with 50 patients in each group.
	1.2 Was the allocation sequence concealed until participants were enrolled and assigned to interventions?			PY
	1.3 Did baseline differences between intervention groups suggest a problem with the randomization process?			N	There were no statistically significant differences between the two groups in terms of general data (P > 0.05), but they were comparable.
	Risk of bias judgement			Some concerns	Because the article does not specify the randomization method.
Bias due to deviations from intended interventions	2.1.Were participants aware of their assigned intervention during the trial?			Y
	2.2.Were carers and people delivering the interventions aware of participants' assigned intervention during the trial?			Y
	2.3. If Y/PY/NI to 2.1 or 2.2: Were there deviations from the intended intervention that arose because of the experimental context?			PN
	2.4 If Y/PY to 2.3: Were these deviations likely to have affected the outcome?			NA
	2.5. If Y/PY/NI to 2.4: Were these deviations from intended intervention balanced between groups?			NA
	2.6 Was an appropriate analysis used to estimate the effect of assignment to intervention?			Y
	2.7 If N/PN/NI to 2.6: Was there potential for a substantial impact (on the result) of the failure to analyse participants in the group to which they were randomized?			NA
	Risk of bias judgement			Low
Bias due to missing outcome data	3.1 Were data for this outcome available for all, or nearly all, participants randomized?			Y
	3.2 If N/PN/NI to 3.1: Is there evidence that result was not biased by missing outcome data?			NA
	3.3 If N/PN to 3.2: Could missingness in the outcome depend on its true value?			NA
	3.4 If Y/PY/NI to 3.3: Is it likely that missingness in the outcome depended on its true value?			NA
	Risk of bias judgement			Low
Bias in measurement of the outcome	4.1 Was the method of measuring the outcome inappropriate?			N
	4.2 Could measurement or ascertainment of the outcome have differed between intervention groups?			N
	4.3 Were outcome assessors aware of the intervention received by study participants?			Y
	4.4 If Y/PY/NI to 4.3: Could assessment of the outcome have been influenced by knowledge of intervention received?			PN
	4.5 If Y/PY/NI to 4.4: Is it likely that assessment of the outcome was influenced by knowledge of intervention received?			NA
	Risk of bias judgement			Low
Bias in selection of the reported result	5.1 Were the data that produced this result analysed in accordance with a pre-specified analysis plan that was finalized before unblinded outcome data were available for analysis?			N
	5.2 ... multiple eligible outcome measurements (e.g. scales, definitions, time points) within the outcome domain?			N
	5.3 ... multiple eligible analyses of the data?			N
	Risk of bias judgement			Some concerns
Overall bias	Risk of bias judgement
Unique ID	A11	Study ID	j.rmed.2024.107696	Assessor	DanDan Liu
Ref or Label	j.rmed.2024.107696	Aim	assignment to intervention (the 'intention-to-treat' effect)
Experimental	VR＋PR	Comparator	PR	Source	Journal article(s)
Outcome	HADS	Results	HADS total score	Weight	1
Domain	Signalling question			Response	Comments
Bias arising from the randomization process	1.1 Was the allocation sequence random?			Y	Sealed envelope method was used to determine random grouping into 1:1 parallel groups (Figure 1). The study was conducted by physical therapists, and the evaluators were unaware of the group assignments.
	1.2 Was the allocation sequence concealed until participants were enrolled and assigned to interventions?			Y
	1.3 Did baseline differences between intervention groups suggest a problem with the randomization process?			N	The baseline characteristics and number of rides were similar between the two groups.
	Risk of bias judgement			Low
Bias due to deviations from intended interventions	2.1.Were participants aware of their assigned intervention during the trial?			Y
	2.2.Were carers and people delivering the interventions aware of participants' assigned intervention during the trial?			N
	2.3. If Y/PY/NI to 2.1 or 2.2: Were there deviations from the intended intervention that arose because of the experimental context?			PN	The study was conducted by physical therapists, and the evaluators were unaware of the group assignments.
	2.4 If Y/PY to 2.3: Were these deviations likely to have affected the outcome?			NA
	2.5. If Y/PY/NI to 2.4: Were these deviations from intended intervention balanced between groups?			NA
	2.6 Was an appropriate analysis used to estimate the effect of assignment to intervention?			Y
	2.7 If N/PN/NI to 2.6: Was there potential for a substantial impact (on the result) of the failure to analyse participants in the group to which they were randomized?			NA
	Risk of bias judgement			Low
Bias due to missing outcome data	3.1 Were data for this outcome available for all, or nearly all, participants randomized?			Y
	3.2 If N/PN/NI to 3.1: Is there evidence that result was not biased by missing outcome data?			NA
	3.3 If N/PN to 3.2: Could missingness in the outcome depend on its true value?			NA
	3.4 If Y/PY/NI to 3.3: Is it likely that missingness in the outcome depended on its true value?			NA
	Risk of bias judgement			Low
Bias in measurement of the outcome	4.1 Was the method of measuring the outcome inappropriate?			N
	4.2 Could measurement or ascertainment of the outcome have differed between intervention groups?			PY	Among 95 patients with exacerbated COPD, 61 patients were randomly assigned to groups. A total of 11 patients were excluded: 8 due to early discharge, 1 due to COVID-19 infection, 1 due to the need for ICU care, and 1 due to dizziness. Data from 50 patients were analyzed.
	4.3 Were outcome assessors aware of the intervention received by study participants?			NA
	4.4 If Y/PY/NI to 4.3: Could assessment of the outcome have been influenced by knowledge of intervention received?			NA
	4.5 If Y/PY/NI to 4.4: Is it likely that assessment of the outcome was influenced by knowledge of intervention received?			NA
	Risk of bias judgement			High	Among 95 patients with exacerbated COPD, 61 patients were randomly assigned to groups. A total of 11 patients were excluded: 8 due to early discharge, 1 due to COVID-19 infection, 1 due to the need for ICU care, and 1 due to dizziness. Data from 50 patients were analyzed.
Bias in selection of the reported result	5.1 Were the data that produced this result analysed in accordance with a pre-specified analysis plan that was finalized before unblinded outcome data were available for analysis?			N
	5.2 ... multiple eligible outcome measurements (e.g. scales, definitions, time points) within the outcome domain?			N
	5.3 ... multiple eligible analyses of the data?			N
	Risk of bias judgement			Some concerns	Among 95 patients with exacerbated COPD, 61 patients were randomly assigned to groups. A total of 11 patients were excluded: 8 due to early discharge, 1 due to COVID-19 infection, 1 due to the need for ICU care, and 1 due to dizziness. Data from 50 patients were analyzed.
Overall bias	Risk of bias judgement			High
Unique ID	A12	Study ID	S223592	Assessor	DanDan Liu
Ref or Label	S223592	Aim	assignment to intervention (the 'intention-to-treat' effect)
Experimental	VR＋PR	Comparator	PR	Source
Outcome	6MWT	Results	m	Weight	1
Domain	Signalling question			Response	Comments
Bias arising from the randomization process	1.1 Was the allocation sequence random?			Y	Randomization (ratio 1:1:1) was performed using Research Randomizer, a web-based service that provides instant random assignment. Group assignments were made using sealed envelopes. The study was arranged by a physical therapist from the Physical Therapy Institute, who was not affiliated with the hospital, and who generated the random assignment sequence to include the appropriate study groups. A…
	1.2 Was the allocation sequence concealed until participants were enrolled and assigned to interventions?			Y
	1.3 Did baseline differences between intervention groups suggest a problem with the randomization process?			N	Baseline measurements did not show significant differences and were comparable.
	Risk of bias judgement			Low
Bias due to deviations from intended interventions	2.1.Were participants aware of their assigned intervention during the trial?			Y
	2.2.Were carers and people delivering the interventions aware of participants' assigned intervention during the trial?			Y
	2.3. If Y/PY/NI to 2.1 or 2.2: Were there deviations from the intended intervention that arose because of the experimental context?			PN
	2.4 If Y/PY to 2.3: Were these deviations likely to have affected the outcome?			NA
	2.5. If Y/PY/NI to 2.4: Were these deviations from intended intervention balanced between groups?			NA
	2.6 Was an appropriate analysis used to estimate the effect of assignment to intervention?			Y
	2.7 If N/PN/NI to 2.6: Was there potential for a substantial impact (on the result) of the failure to analyse participants in the group to which they were randomized?			NA
	Risk of bias judgement			Low
Bias due to missing outcome data	3.1 Were data for this outcome available for all, or nearly all, participants randomized?			Y	其 All other patients completed the study with a participation rate of over 95%.
	3.2 If N/PN/NI to 3.1: Is there evidence that result was not biased by missing outcome data?			NA
	3.3 If N/PN to 3.2: Could missingness in the outcome depend on its true value?			NA
	3.4 If Y/PY/NI to 3.3: Is it likely that missingness in the outcome depended on its true value?			NA
	Risk of bias judgement			Low
Bias in measurement of the outcome	4.1 Was the method of measuring the outcome inappropriate?			N
	4.2 Could measurement or ascertainment of the outcome have differed between intervention groups?			N
	4.3 Were outcome assessors aware of the intervention received by study participants?			Y
	4.4 If Y/PY/NI to 4.3: Could assessment of the outcome have been influenced by knowledge of intervention received?			PN
	4.5 If Y/PY/NI to 4.4: Is it likely that assessment of the outcome was influenced by knowledge of intervention received?			NA
	Risk of bias judgement			Low
Bias in selection of the reported result	5.1 Were the data that produced this result analysed in accordance with a pre-specified analysis plan that was finalized before unblinded outcome data were available for analysis?			N
	5.2 ... multiple eligible outcome measurements (e.g. scales, definitions, time points) within the outcome domain?			N
	5.3 ... multiple eligible analyses of the data?			N
	Risk of bias judgement			Some concerns
Overall bias	Risk of bias judgement
Unique ID	A13	Study ID	j.rmed. 2014. 07. 0040954-6111/ª 2014	Assessor	DanDan Liu
Ref or Label	j.rmed. 2014. 07. 0040954-6111/ª 2014	Aim	assignment to intervention (the 'intention-to-treat' effect)
Experimental	VR＋PR	Comparator	PR	Source	Journal article(s)
Outcome	6MWT	Results	m	Weight	1
Domain	Signalling question			Response	Comments
Bias arising from the randomization process	1.1 Was the allocation sequence random?			Y	Patients were randomly assigned All patients signed informed consent forms.
	1.2 Was the allocation sequence concealed until participants were enrolled and assigned to interventions?			Y
	1.3 Did baseline differences between intervention groups suggest a problem with the randomization process?			N	Baseline measurements were comparable with no significant differences.
	Risk of bias judgement			Low
Bias due to deviations from intended interventions	2.1.Were participants aware of their assigned intervention during the trial?			Y
	2.2.Were carers and people delivering the interventions aware of participants' assigned intervention during the trial?			Y
	2.3. If Y/PY/NI to 2.1 or 2.2: Were there deviations from the intended intervention that arose because of the experimental context?			PN
	2.4 If Y/PY to 2.3: Were these deviations likely to have affected the outcome?			NA
	2.5. If Y/PY/NI to 2.4: Were these deviations from intended intervention balanced between groups?			NA
	2.6 Was an appropriate analysis used to estimate the effect of assignment to intervention?			Y
	2.7 If N/PN/NI to 2.6: Was there potential for a substantial impact (on the result) of the failure to analyse participants in the group to which they were randomized?			NA
	Risk of bias judgement			Low
Bias due to missing outcome data	3.1 Were data for this outcome available for all, or nearly all, participants randomized?			Y
	3.2 If N/PN/NI to 3.1: Is there evidence that result was not biased by missing outcome data?			NA
	3.3 If N/PN to 3.2: Could missingness in the outcome depend on its true value?			NA
	3.4 If Y/PY/NI to 3.3: Is it likely that missingness in the outcome depended on its true value?			NA
	Risk of bias judgement			Low
Bias in measurement of the outcome	4.1 Was the method of measuring the outcome inappropriate?			N
	4.2 Could measurement or ascertainment of the outcome have differed between intervention groups?			N
	4.3 Were outcome assessors aware of the intervention received by study participants?			Y
	4.4 If Y/PY/NI to 4.3: Could assessment of the outcome have been influenced by knowledge of intervention received?			PN
	4.5 If Y/PY/NI to 4.4: Is it likely that assessment of the outcome was influenced by knowledge of intervention received?			NA
	Risk of bias judgement			Low
Bias in selection of the reported result	5.1 Were the data that produced this result analysed in accordance with a pre-specified analysis plan that was finalized before unblinded outcome data were available for analysis?			N
	5.2 ... multiple eligible outcome measurements (e.g. scales, definitions, time points) within the outcome domain?			N
	5.3 ... multiple eligible analyses of the data?			N
	Risk of bias judgement			Some concerns
Overall bias	Risk of bias judgement			Some concerns
Unique ID	A14	Study ID	j.pulmoe.2019.03.007	Assessor	DanDan Liu
Ref or Label	j.pulmoe.2019.03.007	Aim	assignment to intervention (the 'intention-to-treat' effect)
Experimental	VR＋PR	Comparator	PR	Source	Journal article(s)
Outcome	6MWT	Results	m	Weight	1
Domain	Signalling question			Response	Comments
Bias arising from the randomization process	1.1 Was the allocation sequence random?			Y	In this RCT, 22 subjects were randomly divided into two groups.
	1.2 Was the allocation sequence concealed until participants were enrolled and assigned to interventions?			Y
	1.3 Did baseline differences between intervention groups suggest a problem with the randomization process?			N	All patients signed informed consent forms.
	Risk of bias judgement			Low
Bias due to deviations from intended interventions	2.1.Were participants aware of their assigned intervention during the trial?			Y
	2.2.Were carers and people delivering the interventions aware of participants' assigned intervention during the trial?			Y
	2.3. If Y/PY/NI to 2.1 or 2.2: Were there deviations from the intended intervention that arose because of the experimental context?			PN
	2.4 If Y/PY to 2.3: Were these deviations likely to have affected the outcome?			NA
	2.5. If Y/PY/NI to 2.4: Were these deviations from intended intervention balanced between groups?			NA
	2.6 Was an appropriate analysis used to estimate the effect of assignment to intervention?			Y
	2.7 If N/PN/NI to 2.6: Was there potential for a substantial impact (on the result) of the failure to analyse participants in the group to which they were randomized?			NA
	Risk of bias judgement			Low
Bias due to missing outcome data	3.1 Were data for this outcome available for all, or nearly all, participants randomized?			Y
	3.2 If N/PN/NI to 3.1: Is there evidence that result was not biased by missing outcome data?			NA
	3.3 If N/PN to 3.2: Could missingness in the outcome depend on its true value?			NA
	3.4 If Y/PY/NI to 3.3: Is it likely that missingness in the outcome depended on its true value?			NA
	Risk of bias judgement			Low
Bias in measurement of the outcome	4.1 Was the method of measuring the outcome inappropriate?			N
	4.2 Could measurement or ascertainment of the outcome have differed between intervention groups?			N
	4.3 Were outcome assessors aware of the intervention received by study participants?			Y
	4.4 If Y/PY/NI to 4.3: Could assessment of the outcome have been influenced by knowledge of intervention received?			PN
	4.5 If Y/PY/NI to 4.4: Is it likely that assessment of the outcome was influenced by knowledge of intervention received?			NA
	Risk of bias judgement			Low
Bias in selection of the reported result	5.1 Were the data that produced this result analysed in accordance with a pre-specified analysis plan that was finalized before unblinded outcome data were available for analysis?			N
	5.2 ... multiple eligible outcome measurements (e.g. scales, definitions, time points) within the outcome domain?			N
	5.3 ... multiple eligible analyses of the data?			N
	Risk of bias judgement			Some concerns
Overall bias	Risk of bias judgement
Unique ID	A15	Study ID	Annual Review of Cybertherapy and Telemedicine 2023	Assessor	DanDan Liu
Ref or Label	Annual Review of Cybertherapy and Telemedicine 2023	Aim	assignment to intervention (the 'intention-to-treat' effect)
Experimental	VR＋PR	Comparator	PR	Source	Journal article(s)
Outcome	SpO2	Results	Mean	Weight	1
Domain	Signalling question			Response	Comments
Bias arising from the randomization process	1.1 Was the allocation sequence random?			Y	Participants were randomly divided into an experimental group and a control group.
	1.2 Was the allocation sequence concealed until participants were enrolled and assigned to interventions?			Y
	1.3 Did baseline differences between intervention groups suggest a problem with the randomization process?			N
	Risk of bias judgement			Low
Bias due to deviations from intended interventions	2.1.Were participants aware of their assigned intervention during the trial?			Y
	2.2.Were carers and people delivering the interventions aware of participants' assigned intervention during the trial?			Y
	2.3. If Y/PY/NI to 2.1 or 2.2: Were there deviations from the intended intervention that arose because of the experimental context?			PN
	2.4 If Y/PY to 2.3: Were these deviations likely to have affected the outcome?			NA
	2.5. If Y/PY/NI to 2.4: Were these deviations from intended intervention balanced between groups?			NA
	2.6 Was an appropriate analysis used to estimate the effect of assignment to intervention?			Y
	2.7 If N/PN/NI to 2.6: Was there potential for a substantial impact (on the result) of the failure to analyse participants in the group to which they were randomized?			NA
	Risk of bias judgement			Low
Bias due to missing outcome data	3.1 Were data for this outcome available for all, or nearly all, participants randomized?			Y
	3.2 If N/PN/NI to 3.1: Is there evidence that result was not biased by missing outcome data?			NA
	3.3 If N/PN to 3.2: Could missingness in the outcome depend on its true value?			NA
	3.4 If Y/PY/NI to 3.3: Is it likely that missingness in the outcome depended on its true value?			NA
	Risk of bias judgement			Low
Bias in measurement of the outcome	4.1 Was the method of measuring the outcome inappropriate?			N
	4.2 Could measurement or ascertainment of the outcome have differed between intervention groups?			N
	4.3 Were outcome assessors aware of the intervention received by study participants?			PY
	4.4 If Y/PY/NI to 4.3: Could assessment of the outcome have been influenced by knowledge of intervention received?			PN
	4.5 If Y/PY/NI to 4.4: Is it likely that assessment of the outcome was influenced by knowledge of intervention received?			NA
	Risk of bias judgement			Low
Bias in selection of the reported result	5.1 Were the data that produced this result analysed in accordance with a pre-specified analysis plan that was finalized before unblinded outcome data were available for analysis?			N
	5.2 ... multiple eligible outcome measurements (e.g. scales, definitions, time points) within the outcome domain?			N
	5.3 ... multiple eligible analyses of the data?			N
	Risk of bias judgement			Some concerns
Overall bias	Risk of bias judgement

## Sheet: Print_format (PP)
Unique ID		Study ID		Assessor
Ref or Label		Aim	adhering to intervention (the 'per-protocol' effect)	The effect of adhering to intervention…
Experimental		Comparator		Source
Outcome		Results		Weight
Domain	Signalling question			Response	Comments
Bias arising from the randomization process	1.1 Was the allocation sequence random?
	1.2 Was the allocation sequence concealed until participants were enrolled and assigned to interventions?
	1.3 Did baseline differences between intervention groups suggest a problem with the randomization process?
	Risk of bias judgement
Bias due to deviations from intended interventions	2.1 Were participants aware of their assigned intervention during the trial?
	2.2 Were carers and people delivering the interventions aware of participants' assigned intervention during the trial?
	2.3. [If applicable:] If Y/PY/NI to 2.1 or 2.2: Were important non-protocol interventions balanced across intervention groups?
	2.4. [If applicable:] Were there failures in implementing the intervention that could have affected the outcome?
	2.5. [If applicable:] Was there non-adherence to the assigned intervention regimen that could have affected participants’ outcomes?
	2.6. If N/PN/NI to 2.3, or Y/PY/NI to 2.4 or 2.5: Was an appropriate analysis used to estimate the effect of adhering to the intervention?
	Risk of bias judgement
Bias due to missing outcome data	3.1 Were data for this outcome available for all, or nearly all, participants randomized?
	3.2 If N/PN/NI to 3.1: Is there evidence that result was not biased by missing outcome data?
	3.3 If N/PN to 3.2: Could missingness in the outcome depend on its true value?
	3.4 If Y/PY/NI to 3.3: Is it likely that missingness in the outcome depended on its true value?
	Risk of bias judgement
Bias in measurement of the outcome	4.1 Was the method of measuring the outcome inappropriate?
	4.2 Could measurement or ascertainment of the outcome have differed between intervention groups?
	4.3 Were outcome assessors aware of the intervention received by study participants?
	4.4 If Y/PY/NI to 4.3: Could assessment of the outcome have been influenced by knowledge of intervention received?
	4.5 If Y/PY/NI to 4.4: Is it likely that assessment of the outcome was influenced by knowledge of intervention received?
	Risk of bias judgement
Bias in selection of the reported result	5.1 Were the data that produced this result analysed in accordance with a pre-specified analysis plan that was finalized before unblinded outcome data were available for analysis?
	5.2 ... multiple eligible outcome measurements (e.g. scales, definitions, time points) within the outcome domain?
	5.3 ... multiple eligible analyses of the data?
	Risk of bias judgement
Overall bias	Risk of bias judgement

## Sheet: Print_format (ITT)
Unique ID		Study ID		Assessor
Ref or Label		Aim	assignment to intervention (the 'intention-to-treat' effect)
Experimental		Comparator		Source
Outcome		Results		Weight
Domain	Signalling question			Response	Comments
Bias arising from the randomization process	1.1 Was the allocation sequence random?
	1.2 Was the allocation sequence concealed until participants were enrolled and assigned to interventions?
	1.3 Did baseline differences between intervention groups suggest a problem with the randomization process?
	Risk of bias judgement
Bias due to deviations from intended interventions	2.1.Were participants aware of their assigned intervention during the trial?
	2.2.Were carers and people delivering the interventions aware of participants' assigned intervention during the trial?
	2.3. If Y/PY/NI to 2.1 or 2.2: Were there deviations from the intended intervention that arose because of the experimental context?
	2.4 If Y/PY to 2.3: Were these deviations likely to have affected the outcome?
	2.5. If Y/PY/NI to 2.4: Were these deviations from intended intervention balanced between groups?
	2.6 Was an appropriate analysis used to estimate the effect of assignment to intervention?
	2.7 If N/PN/NI to 2.6: Was there potential for a substantial impact (on the result) of the failure to analyse participants in the group to which they were randomized?
	Risk of bias judgement
Bias due to missing outcome data	3.1 Were data for this outcome available for all, or nearly all, participants randomized?
	3.2 If N/PN/NI to 3.1: Is there evidence that result was not biased by missing outcome data?
	3.3 If N/PN to 3.2: Could missingness in the outcome depend on its true value?
	3.4 If Y/PY/NI to 3.3: Is it likely that missingness in the outcome depended on its true value?
	Risk of bias judgement
Bias in measurement of the outcome	4.1 Was the method of measuring the outcome inappropriate?
	4.2 Could measurement or ascertainment of the outcome have differed between intervention groups?
	4.3 Were outcome assessors aware of the intervention received by study participants?
	4.4 If Y/PY/NI to 4.3: Could assessment of the outcome have been influenced by knowledge of intervention received?
	4.5 If Y/PY/NI to 4.4: Is it likely that assessment of the outcome was influenced by knowledge of intervention received?
	Risk of bias judgement
Bias in selection of the reported result	5.1 Were the data that produced this result analysed in accordance with a pre-specified analysis plan that was finalized before unblinded outcome data were available for analysis?
	5.2 ... multiple eligible outcome measurements (e.g. scales, definitions, time points) within the outcome domain?
	5.3 ... multiple eligible analyses of the data?
	Risk of bias judgement
Overall bias	Risk of bias judgement

## Sheet: Function Tab
	Journal article(s)	NA	Yes		1.1 Was the allocation sequence random?		2.1 Were participants aware of their assigned intervention during the trial?	2.1 Were participants aware of their assigned intervention during the trial?		3.1 Were data for this outcome available for all, or nearly all, participants randomized?	Individually Randomized, Parallel Group Trials	4.1 Was the method of measuring the outcome inappropriate?	assignment to intervention (the 'intention-to-treat' effect)	5.1 Were the data that produced this result analysed in accordance with a pre-specified analysis plan that was finalized before unblinded outcome data were available for analysis?				occurance of non-protocol interventions
NA	Trial protocol	Favours experimental	No (Please include reasons in the note)	Y	1.2 Was the allocation sequence concealed until participants were enrolled and assigned to interventions?	Low	2.2 Were carers and people delivering the interventions aware of participants' assigned intervention during the trial?	2.2 Were carers and people delivering the interventions aware of participants' assigned intervention during the trial?		3.2 If N/PN/NI to 3.1: Is there evidence that the result was not biased by missing outcome data?		4.2 Could measurement or ascertainment of the outcome have differed between intervention groups?	adhering to intervention (the 'per-protocol' effect)	5.2 ... multiple eligible outcome measurements (e.g. scales, definitions, time points) within the outcome domain?				failures in implementing the intervention that could have affected the outcome
Y	Statistical analysis plan (SAP)	Favours comparator		PY	1.3 Did baseline differences between intervention groups suggest a problem with the randomization process?	High	2.3 [If applicable:] If Y/PY/NI to 2.1 or 2.2: Were important nonprotocol interventions balanced across intervention groups?	2.3 If Y/PY/NI to 2.1 or 2.2: Were there deviations from the intended intervention that arose because of the trial context?		3.3 If N/PN to 3.2: Could missingness in the outcome depend on its true value?		4.3 If N/PN/NI to 4.1 and 4.2: Were outcome assessors aware of the intervention received by study participants?		5.3 ... multiple eligible analyses of the data?				non-adherence to their assigned intervention by trial participants
PY	Non-commercial trial registry record (e.g. ClinicalTrials.gov record)	Towards null		PN		Some concerns	2.4 [If applicable:] Were there failures in implementing the intervention that could have affected the outcome?	2.4 If Y/PY to 2.3: Were these deviations likely to have affected the outcome?		3.4 If Y/PY/NI to 3.3: Is it likely that missingness in the outcome depended on its true value?		4.4 If Y/PY/NI to 4.3: Could assessment of the outcome have been influenced by knowledge of intervention received?
PN	Company-owned trial registry record (e.g. GSK Clinical Study Register record)	Away from null		N			2.5 [If applicable:] Was there non-adherence to the assigned intervention regimen that could have affected participants’ outcomes?	2.5. If Y/PY/NI to 2.4: Were these deviations from intended intervention balanced between groups?				4.5 If Y/PY/NI to 4.4: Is it likely that assessment of the outcome was influenced by knowledge of intervention received?
N	“Grey literature” (e.g. unpublished thesis)	Unpredictable		NI			2.6 If N/PN/NI to 2.3, or Y/PY/NI to 2.4 or 2.5: Was an appropriate analysis used to estimate the effect of adhering to the intervention?	2.6 Was an appropriate analysis used to estimate the effect of assignment to intervention?
NI	Conference abstract(s) about the trial							2.7 If N/PN/NI to 2.6: Was there potential for a substantial impact (on the result) of the failure to analyse participants in the group to which they were randomized?
	Regulatory document (e.g. Clinical Study Report, Drug Approval Package)
	Research ethics application
	Grant database summary (e.g. NIH RePORTER, Research Councils UK Gateway to Research)
	Personal communication with trialist
	Personal communication with the sponsor
